# Supplementary material for: Genome-wide identification, classification and expression profiling of nicotianamine synthase (NAS) gene family in maize
Source: BMC Genomics. 2013 Apr 10;14:238. doi: 10.1186/1471-2164-14-238 (PMC3637603; doi:10.1186/1471-2164-14-238)
Supplement: Additional file 4 — Primers used for cloning ZmNAS genes. Excel document contains primer sequences used for cloning ZmNAS genes. [file 1471-2164-14-238-S4.xls]

## Sheet: Sheet1
Primers used for cloning ZmNAS genes
Genes		Primer Name		Sequence
ZmNAS1;1		ZmNAS1;1-forward		5’- ATGGAGGCCCAGAACGTGGAGG -3’
		ZmNAS1;1-reverse		5’- GATGGACAGCTCTGTCGTG -3’
ZmNAS1;2		ZmNAS1;2-Forward		5'- CGCGAGCAGTGCTGATAACGTG -3'
		ZmNAS1;2-reverse		5'- AGCTGATTTGTGCGTCGTTCAC -3'
ZmNAS2;1		ZmNAS2;1-forward		the same as ZmNAS1;1-forward
		ZmNAS2;1-reverse		5’- TGGCGCGGGTCCTCAAAAGTTC -3’
ZmNAS2;2		ZmNAS2;2-Forward		the same as ZmNAS1;1-Forward
		ZmNAS2;2-reverse		5'- TTGATCGAGGTCGAGTTTGGTC -3'
ZmNAS3		ZmNAS3-Forward		5’- ATGGCCGTCATGGGCAAGGAGG -3’
		ZmNAS3-reverse		5’- GCCTAGGACGGCAGCTGCTCCA -3’
ZmNAS4		ZmNAS4-Forward		5'- ATGGTCGTCATGGGCAAGCACGATG -3'
		ZmNAS4-reverse		5'- ATCCATGCGGTGTGGGCACATAGAC -3'
ZmNAS5		ZmNAS5-Forward		5'- ATGCACGCTAACCCCACACGCAGAG -3'
		ZmNAS5-reverse		5'- ACGATATGCGGATGCGGTCAGCCAG -3'
ZmNAS6;1		ZmNAS6;1-Forward		5'- ACTGCAACCGTAGCAACCACAAC -3'
		ZmNAS6;1-reverse		5'- TCAGATGGACAGCTCCGTCATCG -3'
ZmNAS6;2		ZmNAS6;2-Forward		5'- CGTTTACACCAATCCCGCTCTG -3'
		ZmNAS6;2-reverse		5'- ACATAATCTTGACTTCGCCACT -3'
