# Supplementary material for: Genome-wide identification, classification and expression profiling of nicotianamine synthase (NAS) gene family in maize
Source: BMC Genomics. 2013 Apr 10;14:238. doi: 10.1186/1471-2164-14-238 (PMC3637603; doi:10.1186/1471-2164-14-238)
Supplement: Additional file 5 — Primers used for cloning the coding region of ZmNAS in subcellular localization assay. Excel document contains primer sequences used for cloning the coding region of ZmNAS in subcellular localization assay. [file 1471-2164-14-238-S5.xls]

## Sheet: Sheet1
Primers used for cloning the coding region of ZmNAS in subcellular localization assay
Genes		Primer Name		Sequence
ZmNAS1;1		ZmNAS1;1-GFP-forward		5’- TTTCTCGAGATGGAGGCCCAGAACGTGGAGG -3’
		ZmNAS1;1-GFP-reverse		5’- TTTTCTAGAGATGGACAGCTCTGTCGTG -3’
ZmNAS1;2		ZmNAS1;2-GFP-forward		5'- TTGAATTCATGGAGGCCCAGAACGTGGAGGTTG -3'
		ZmNAS1;2-GFP-reverse		the same as ZmNAS1;1-GFP-reverse
ZmNAS2;1		ZmNAS2;1-GFP-forward		5'- TTGAATTCATGGAGGCCCAGAACGTGGAGG -3'
		ZmNAS2;1-GFP-reverse		5’- TTTCTAGACGCCGTTGCCATCTCCTCC -3’
ZmNAS2;2		ZmNAS2;2-GFP-forward		the same as ZmNAS1;1-GFP-forward
		ZmNAS2;2-GFP-reverse		the same as ZmNAS2;1-GFP-reverse
ZmNAS3		ZmNAS3-GFP-forward		5’- TTTCTCGAGATGGCCGTCATGGGCAAGGAG -3’
		ZmNAS3-GFP-reverse		5’- TTTTCTAGAGGACGGCAGCTGCTCC -3’
ZmNAS4		ZmNAS4-GFP-forward		5'- TTTCTCGAGATGGTCGTCATGGGCAAGCACGATG -3'
		ZmNAS4-GFP-reverse		the same as ZmNAS3-GFP-reverse
ZmNAS5		ZmNAS5-GFP-forward		5'- TTCTCGAGATGCACGCTAACCCCACACG -3'
		ZmNAS5-GFP-reverse		5'- TTTCTAGAGGACGGCAGCTGCTCGACGGCCACCTC -3'
ZmNAS6;1		ZmNAS6;1-GFP-forward		5'- TTGAATTCATGGAGGCACAGAACGGGGAG -3'
		ZmNAS6;1-GFP-reverse		5'- TTTCTAGAGATGGACAGCTCCGTCATCGT -3'
ZmNAS6;2		ZmNAS6;2-GFP-forward		5'- TTGAATTCATGGAGGCACAGAACGTGG -3'
		ZmNAS6;2-GFP-reverse		5'- TTTCTAGAGATGGACAACTCGGTCGTG -3'
